# Supplementary material for: Comparative analysis of the demographic parameters of seven spotted ladybird beetle (Coleoptera: Coccinellidae) reared on various host aphid species
Source: PeerJ. 2020 Jan 17;8:e8313. doi: 10.7717/peerj.8313 (PMC6970542; doi:10.7717/peerj.8313)
Supplement: Supplemental Information 1 [file peerj-08-8313-s001.zip]

Archive with 4 entries (4 files):
- R. maidis.txt
- R.padi.txt
- S. graminum.txt
- S. avenae.txt
