# Supplementary material for: Comparative analysis of the demographic parameters of seven spotted ladybird beetle (Coleoptera: Coccinellidae) reared on various host aphid species
Source: PeerJ. 2020 Jan 17;8:e8313. doi: 10.7717/peerj.8313 (PMC6970542; doi:10.7717/peerj.8313)
Supplement: Supplemental Information 1 [file peerj-08-8313-s001.zip › R. maidis.txt]

"Project:Beetle,(Coccinella,septempunctata)."
"User:Muhammad Farooq"
"Date:2016.02.01.,-,2016.03.30."
50
3,8
F,Egg,L1,L2,L3,L4,Pre-pupa,Pupa,Female
M,Egg,L1,L2,L3,L4,Pre-pupa,Pupa,Male
N,Egg,L1,L2,L3,L4,Pre-pupa,Pupa,Unknown
Larva,Pupa
1,N,6,3,-3
2,F,6,3,3,3,4,1,5,33,0,0,0,0,3,3,6,5,6,9,11,14,19,22,25,32,41,33,29,19,15,13,11,9,7,4,3,1,0,0,0,0,-1
3,N,6,3,3,4,3,1,-5
4,N,5,3,3,3,3,1,-3
5,M,6,3,3,3,3,1,4,23
6,N,6,4,3,3,3,1,-3
7,F,5,4,3,4,3,1,5,35,0,0,0,0,2,5,5,7,7,7,13,15,18,23,26,33,42,34,28,18,17,14,12,8,8,5,4,3,2,2,1,0,0,0,-1
8,F,5,3,3,4,5,1,4,32,0,0,0,0,2,3,6,6,8,8,12,16,17,24,27,32,43,33,25,17,16,15,11,6,3,2,1,0,0,0,0,-1
9,M,5,3,3,3,3,1,4,24
10,F,5,3,3,4,4,1,4,36,0,0,0,0,0,5,7,7,6,6,11,17,16,21,28,33,44,31,26,16,18,14,10,8,9,5,6,4,3,2,1,1,0,0,0,-1
11,N,6,4,3,-3
12,N,6,3,3,3,4,1,-5
13,N,6,4,4,-4
14,F,6,3,4,3,3,1,4,35,0,0,0,0,0,6,6,6,8,8,13,19,17,22,30,34,41,37,26,14,16,15,11,8,6,4,4,3,3,2,1,0,0,0,-1
15,N,5,3,3,-3
16,F,5,4,3,3,3,1,5,36,0,0,0,0,2,4,5,7,8,9,14,19,18,21,33,32,40,36,24,18,15,15,10,9,5,4,3,2,1,1,1,1,0,0,0,-1
17,N,5,3,-3
18,M,5,3,3,4,3,1,4,22
19,F,6,3,3,3,3,1,4,33,0,0,0,0,0,5,7,5,6,7,12,18,19,20,32,35,41,33,26,17,15,14,11,8,7,4,3,1,0,0,0,0,-1
20,M,6,3,3,3,3,1,5,21
21,N,6,3,4,3,3,1,-3
22,N,6,3,-4
23,F,5,3,4,4,3,1,5,34,0,0,0,0,3,6,5,6,7,8,13,17,19,24,28,36,40,30,25,19,17,13,11,9,6,4,2,1,1,0,0,0,0,-1
24,M,5,3,4,3,3,1,4,23
25,N,5,3,-3
26,N,5,2,-3
27,F,6,4,3,3,4,1,5,32,0,0,0,0,0,4,6,8,8,9,14,16,18,25,29,37,43,31,26,18,16,13,12,8,5,2,1,0,0,0,0,-1
28,N,6,1,3,3,3,1,-4
29,M,6,3,3,3,4,1,4,24
30,M,6,3,3,3,3,1,4,24
31,F,6,3,3,4,4,1,5,35,0,0,0,0,3,5,5,7,6,7,13,14,17,23,33,38,45,30,24,18,14,14,11,9,8,5,3,3,2,2,1,0,0,0,-1
32,N,5,3,4,3,3,-1
33,N,5,3,3,4,-3
34,N,5,3,2,-3
35,F,5,3,4,4,4,1,4,33,0,0,0,0,0,6,7,5,7,8,14,15,19,20,31,39,46,31,23,17,15,15,10,9,6,4,3,3,1,0,0,0,-1
36,N,6,3,3,-3
37,N,6,3,3,3,3,1,-4
38,F,6,3,3,3,3,1,4,34,0,0,0,0,0,4,5,6,9,9,12,16,18,21,27,35,48,32,25,16,15,13,10,9,7,3,3,2,1,0,0,0,0,-1
39,N,6,4,2,-3
40,F,6,3,3,4,4,1,5,32,0,0,0,0,0,5,6,8,6,7,12,15,17,22,28,36,42,30,23,18,16,14,12,9,4,2,1,0,0,0,0,-1
41,N,5,4,3,-1
42,N,5,3,3,-3
43,F,5,4,4,3,4,1,4,33,0,0,0,0,2,6,5,6,8,8,11,18,19,20,29,37,43,31,24,19,14,13,10,7,6,3,3,1,0,0,0,0,-1
44,N,5,3,4,-1
45,N,5,4,-3
46,F,5,3,3,3,3,1,3,33,0,0,0,0,3,4,6,5,6,9,13,19,18,23,30,38,40,29,26,18,16,14,12,8,5,3,2,2,1,0,0,0,-1
47,N,6,1,-3
48,N,6,4,3,3,-3
49,N,6,3,3,3,3,1,-4
50,F,6,3,3,4,3,1,5,32,0,0,0,0,2,5,5,7,7,9,15,16,17,22,31,39,43,28,25,18,16,13,11,9,7,2,1,0,0,0,0,-1


51,F,4,4,3,3,4,1,4,28,0,0,0,0,3,5,17,48,72,120,92,54,48,44,33,21,16,11,7,9,2,4,2,1,1,2,1,0,-1
52,F,4,4,3,3,4,1,4,28,0,0,0,0,4,6,33,42,88,120,79,58,35,30,27,22,10,19,6,3,3,2,1,1,1,0,0,-1
53,N,4,4,-1
54,N,4,4,-1
55,N,4,3,4,3,4,1,-3
56,F,4,4,4,3,4,1,3,26,0,0,0,0,4,7,19,35,82,118,72,53,36,23,21,32,27,22,18,2,1,1,1,0,0,-1
57,F,4,6,3,3,4,1,4,24,0,0,0,0,6,19,28,49,83,104,92,69,59,40,37,21,13,6,2,2,0,0,0,-1
58,F,4,4,3,3,5,1,4,28,0,0,0,0,3,6,14,67,78,94,71,58,53,38,20,26,19,17,9,5,7,2,1,1,1,0,0,-1
59,M,4,5,3,3,6,1,3,18
60,M,4,4,4,3,4,1,3,16
61,N,4,4,3,-1
62,N,4,-2
63,F,4,5,4,3,4,1,3,28,0,0,0,6,8,5,18,35,72,106,98,74,46,43,22,37,16,12,8,3,2,1,1,1,1,0,0,-1
64,N,4,-1
65,F,4,6,4,3,5,1,3,26,0,0,0,0,5,7,14,28,48,102,85,88,63,48,42,32,16,7,4,2,2,2,1,0,0,-1
66,F,4,6,4,3,4,1,4,28,0,0,0,5,8,15,33,120,73,79,56,50,31,35,20,19,17,5,6,2,2,3,1,1,0,0,-1
67,M,4,4,4,4,5,1,3,18
68,M,4,6,3,3,5,1,4,16
69,F,4,4,3,3,4,1,4,28,0,0,0,0,3,5,13,18,82,95,78,69,67,41,37,23,17,18,12,7,2,3,1,1,1,0,0,-1
70,N,4,4,4,3,-1
71,F,4,5,3,3,5,1,4,28,0,0,0,0,5,8,33,53,62,80,57,55,48,41,26,21,28,19,17,9,5,2,2,1,1,0,0,-1
72,F,4,4,4,3,5,1,4,26,0,0,0,0,4,8,17,35,47,66,82,94,55,34,48,27,12,9,8,2,2,1,1,0,0,-1
73,N,4,4,-1
74,F,4,4,4,3,4,1,4,28,0,0,0,4,5,7,17,29,72,102,87,62,37,33,24,22,20,17,13,9,2,1,2,1,1,0,0,-1
75,M,4,5,3,3,5,1,4,16
76,M,4,4,4,3,5,1,4,18
77,N,4,5,4,3,-1
78,F,4,4,4,3,5,1,4,28,0,0,0,5,7,12,25,52,78,93,55,52,49,33,30,25,13,10,6,2,2,2,1,1,1,0,0,-1
79,M,4,4,4,3,4,1,3,18
80,F,4,4,4,3,5,1,3,26,0,0,0,0,5,7,9,32,64,79,93,77,54,31,26,22,15,10,3,4,1,1,1,0,0,-1
81,N,4,5,3,4,-1
82,N,4,-1
83,F,4,4,3,3,5,1,4,28,0,0,0,0,3,7,16,33,38,41,73,83,62,48,27,21,11,8,4,1,2,2,1,1,1,0,0,-1
84,F,4,4,3,3,5,1,3,28,0,0,0,0,4,15,22,48,93,107,77,58,47,30,24,20,18,14,6,2,2,2,1,1,1,0,0,-1
85,F,4,4,3,3,5,1,4,28,0,0,0,0,3,6,14,67,82,59,51,46,42,38,30,29,25,21,17,13,9,5,2,1,1,0,0,-1
86,M,4,3,3,3,5,1,4,18
87,N,4,4,-1
88,F,4,4,3,3,5,1,4,26,0,0,0,4,17,24,46,73,104,94,61,56,35,28,22,20,12,6,4,2,2,1,1,0,0,-1
89,M,4,4,3,3,4,1,4,18
90,F,4,4,4,3,4,1,4,28,0,0,0,0,6,8,54,93,83,76,62,51,44,39,24,20,18,10,9,7,2,2,1,1,1,0,0,-1
91,N,4,3,3,-1
92,N,4,-1
93,F,4,4,3,3,5,1,4,26,0,0,0,0,4,18,25,72,109,68,60,58,52,39,34,26,20,17,13,5,2,1,1,0,0,-1
94,M,4,5,3,3,4,1,4,16
95,N,4,4,4,3,-1
96,F,4,4,3,3,5,1,3,28,0,0,0,0,6,18,34,72,112,92,69,51,42,35,20,19,14,8,6,6,3,2,1,1,1,0,0,-1
97,F,4,4,3,3,4,1,4,26,0,0,0,0,5,16,24,79,88,100,67,49,40,36,24,21,18,14,9,6,2,1,1,0,0,-1
98,M,4,4,3,3,4,1,4,18
99,F,4,4,3,3,4,1,3,28,0,0,0,0,7,13,45,82,71,56,54,43,38,31,13,10,7,3,2,1,2,2,1,1,1,0,0,-1
100,F,4,4,3,3,5,1,4,24,0,0,0,0,5,16,28,52,94,100,82,67,43,36,29,14,8,2,2,1,1,0,0,-1
