# Supplementary material for: Comparative analysis of the demographic parameters of seven spotted ladybird beetle (Coleoptera: Coccinellidae) reared on various host aphid species
Source: PeerJ. 2020 Jan 17;8:e8313. doi: 10.7717/peerj.8313 (PMC6970542; doi:10.7717/peerj.8313)
Supplement: Supplemental Information 1 [file peerj-08-8313-s001.zip › R.padi.txt]

"Project:Beetle,(Coccinella,septempunctata)."
"User:Muhammad,Farooq"
"Date:2016.02.01.,-,2016.03.30."
50
3,8
F,Egg,L1,L2,L3,L4,Pre-pupa,Pupa,Female
M,Egg,L1,L2,L3,L4,Pre-pupa,Pupa,Male
N,Egg,L1,L2,L3,L4,Pre-pupa,Pupa,Unknown
Larva,Pupa
1,N,4,-2
2,N,4,2,-2
3,F,4,2,2,2,2,1,3,32,0,0,0,3,9,17,29,35,43,49,51,65,69,62,71,57,47,41,33,25,18,14,11,7,4,3,2,1,1,0,0,-1
4,N,4,-2
5,F,4,2,2,3,2,1,3,29,0,0,0,5,7,12,15,18,24,31,41,46,49,61,66,59,65,54,45,37,31,24,18,12,9,4,0,0,-1
6,N,4,2,2,-3
7,N,4,2,2,4,3,-1
8,F,4,2,2,2,2,1,3,32,0,0,0,0,5,13,19,27,35,41,47,55,59,59,63,69,51,51,41,32,31,19,11,7,4,3,2,3,1,0,0,-1
9,N,4,2,2,3,2,1,-3
10,M,3,2,2,2,2,1,3,19
11,N,3,-2
12,M,3,2,2,3,2,1,3,22
13,F,3,2,2,2,2,1,3,33,0,0,0,2,7,15,23,29,36,42,48,56,55,61,66,71,52,52,39,35,28,18,14,5,5,5,2,2,1,0,0,0,-1
14,M,3,2,2,2,2,1,3,20
15,N,3,2,2,-3
16,N,3,2,2,3,3,1,-3
17,N,3,-2
18,F,4,2,2,2,3,1,4,33,0,0,0,3,9,16,22,28,37,42,49,55,56,63,67,72,59,48,35,36,27,21,15,4,6,4,2,3,1,1,0,0,-1
19,M,4,2,2,2,3,1,4,23
20,F,4,2,2,3,3,1,3,31,0,0,0,5,8,17,24,28,38,42,47,56,58,65,65,69,57,53,37,38,24,17,17,6,4,5,2,2,0,0,-1
21,N,4,2,2,3,3,1,-3
22,N,4,-2
23,M,3,2,2,2,2,1,3,21
24,F,3,2,2,3,3,1,4,30,0,0,0,0,4,18,24,29,33,42,48,56,52,64,63,68,58,56,39,37,26,18,18,5,5,6,0,0,0,-1
25,N,3,2,-2
26,N,3,2,2,2,-2
27,M,4,2,2,2,2,1,3,22
28,F,4,2,2,3,3,1,4,32,0,0,0,3,9,19,25,31,35,40,49,51,55,63,61,72,53,54,42,34,21,19,15,8,6,5,3,2,1,0,0,-1
29,N,4,2,2,2,2,1,-4
30,F,4,2,2,3,2,1,3,34,0,0,0,5,11,18,25,31,36,43,47,57,56,62,62,69,49,57,45,35,23,20,12,9,4,2,3,2,1,2,1,o,o,-1
31,N,3,2,2,-4
32,F,3,2,2,3,2,1,3,32,0,0,0,4,7,17,22,31,37,45,48,53,57,67,68,71,47,52,43,36,25,21,13,4,5,6,2,1,o,o,o,-1
33,N,3,2,2,2,-2
34,F,3,2,2,2,2,1,3,31,0,0,0,0,5,16,23,31,38,44,46,57,59,68,69,70,48,48,42,33,28,14,16,5,6,4,3,2,o,o,-1
35,N,3,2,2,2,-2
36,M,4,2,2,3,2,1,2,19
37,F,4,2,2,3,2,1,4,30,0,0,0,5,8,15,21,31,33,44,47,54,61,69,64,69,59,47,40,34,21,15,9,6,4,2,1,o,-1
38,M,4,2,2,2,3,1,3,21
39,N,4,2,2,-3
40,M,4,2,2,2,2,1,3,22
41,F,3,2,2,2,2,1,3,33,0,0,0,4,9,16,20,31,35,45,47,57,55,65,59,68,53,46,39,32,20,16,8,7,5,3,2,1,1,1,o,o,-1
42,F,3,2,2,3,2,1,3,31,0,0,0,3,9,17,21,29,36,45,48,51,55,63,57,65,61,45,38,29,23,22,9,5,6,4,2,o,o,o,-1
43,F,3,2,2,3,2,1,4,33,0,0,0,5,9,18,22,29,39,46,49,59,58,59,58,63,52,52,37,27,24,23,10,6,4,5,3,2,1,1,o,o,-1
44,N,3,2,2,-1
45,F,3,2,2,2,2,1,2,31,0,0,0,0,4,19,23,32,33,47,49,55,59,63,63,62,48,51,33,32,17,14,11,8,5,6,3,2,o,o,-1
46,M,4,2,2,2,2,1,3,22
47,F,4,2,2,2,2,1,3,32,0,0,0,3,9,21,24,32,37,43,48,57,54,66,63,59,47,47,41,30,18,15,17,7,6,3,2,1,o,o,o,-1
48,N,4,2,2,3,3,1,-3
49,F,4,2,2,3,2,1,4,32,0,0,0,4,7,13,25,32,36,43,46,58,55,65,63,55,53,48,42,31,23,16,18,4,4,2,2,1,1,o,o,-1
50,F,4,2,2,2,2,1,3,29,0,0,0,0,5,15,19,26,32,43,49,54,57,64,61,56,51,48,39,30,25,22,12,8,5,3,1,1,-1
