# Supplementary material for: Comparative analysis of the demographic parameters of seven spotted ladybird beetle (Coleoptera: Coccinellidae) reared on various host aphid species
Source: PeerJ. 2020 Jan 17;8:e8313. doi: 10.7717/peerj.8313 (PMC6970542; doi:10.7717/peerj.8313)
Supplement: Supplemental Information 1 [file peerj-08-8313-s001.zip › S. graminum.txt]

"Project:Beetle,(Coccinella,septempunctata)."
"User:Muhammad,Farooq"
"Date:2016.02.01.,-,2016.03.30."
50
3,8
F,Egg,L1,L2,L3,L4,Pre-pupa,Pupa,Female
M,Egg,L1,L2,L3,L4,Pre-pupa,Pupa,Male
N,Egg,L1,L2,L3,L4,Pre-pupa,Pupa,Unknown
Larva,Pupa
1,F,5,3,3,3,3,1,4,36,0,0,0,0,3,7,11,12,14,18,21,27,30,35,36,45,55,45,38,32,28,17,11,9,7,5,4,3,2,1,1,1,0,0,0,-1
2,N,5,-3
3,N,5,3,3,3,3,1,-3
4,N,5,-3
5,N,5,-3
6,N,5,3,3,-3
7,N,5,3,3,4,3,-1
8,N,5,-3
9,F,5,3,3,3,3,1,4,34,0,0,0,3,3,8,12,13,15,19,23,25,32,34,38,46,56,46,39,29,24,18,12,8,5,4,4,3,1,0,0,0,0,-1
10,F,5,3,3,3,3,1,4,35,0,0,0,0,3,9,11,14,16,20,25,26,33,36,39,47,55,47,37,28,25,16,14,7,6,4,4,2,2,1,0,0,0,0,-1
11,N,5,3,-3
12,N,5,-3
13,N,5,3,3,-3
14,F,5,3,3,3,3,1,4,37,5,3,3,3,3,1,4,,37,21,26,27,31,35,41,48,54,43,39,38,26,15,15,9,4,4,4,3,3,3,2,2,1,0,0,0,-1
15,N,5,3,3,-3
16,F,5,3,3,3,3,1,3,36,5,0,0,0,4,5,7,12,16,18,18,24,28,32,38,42,49,53,42,36,35,24,18,13,8,5,3,3,2,1,2,1,0,0,0,0,-1
17,N,5,3,-3
18,M,5,3,3,3,3,1,3,25
19,F,5,3,3,3,3,1,4,35,0,0,0,0,4,8,12,12,17,19,26,29,30,39,43,47,56,45,35,36,23,19,11,7,6,3,3,3,2,2,1,0,0,0,-1
20,M,5,3,3,3,3,1,3,24
21,F,5,3,3,3,3,1,3,35,0,0,0,0,5,9,9,13,18,22,25,29,31,39,42,44,56,46,33,32,22,18,10,9,8,6,5,4,3,1,0,0,0,0,-1
22,N,5,3,-3
23,F,5,3,3,3,3,1,4,36,0,0,0,5,4,9,8,14,16,21,23,28,32,39,44,45,55,41,34,34,21,17,12,8,6,5,4,3,2,1,2,1,0,0,0,-1
24,M,5,3,3,3,3,1,4,24
25,N,5,3,-3
26,N,5,3,3,3,-2
27,F,5,3,3,3,3,1,3,36,0,0,0,0,5,8,9,15,15,22,27,27,34,38,42,46,53,42,35,33,20,19,11,6,3,3,2,3,1,2,1,0,0,0,0,-1
28,M,5,3,3,3,3,1,4,23
29,F,5,3,3,3,4,1,4,37,0,0,0,0,4,7,9,13,16,20,25,27,32,38,43,48,57,42,38,30,19,14,10,7,4,3,3,3,2,2,1,1,1,0,0,0,-1
30,N,5,3,3,3,3,1,-3
31,F,5,3,3,4,3,1,3,35,0,0,0,0,0,7,9,14,14,23,26,28,35,41,40,48,54,40,39,29,28,15,15,8,5,3,3,2,2,2,1,0,0,0,-1
32,N,5,3,3,3,3,1,-3
33,N,5,3,3,3,-2
34,M,5,3,3,3,3,1,3,24
35,N,5,3,3,3,-2
36,F,5,3,3,3,3,1,4,36,0,0,0,0,5,8,11,15,15,25,25,28,36,42,41,49,52,41,37,31,23,16,14,9,6,3,2,2,1,1,1,0,0,0,0,-1
37,M,5,3,3,3,3,1,4,25
38,N,5,3,3,3,-3
39,N,5,3,3,-3
40,N,5,3,3,3,3,1,-3
41,M,5,3,3,3,3,1,4,24
42,F,5,3,3,3,3,1,4,35,0,0,0,0,4,9,12,16,16,24,24,28,37,43,39,51,53,45,36,30,22,18,12,9,7,4,3,2,1,1,1,0,0,0,-1
43,N,5,3,3,3,4,1,-4
44,N,5,3,3,-3
45,F,5,3,3,3,3,1,3,36,0,0,0,5,5,9,13,12,17,21,21,28,38,43,38,52,51,42,38,29,21,17,10,6,5,3,2,2,1,1,1,0,0,0,0,-1
46,F,5,3,3,3,3,1,3,35,0,0,0,0,4,8,12,13,18,18,22,29,32,44,39,53,52,43,35,28,20,19,11,8,3,3,3,3,2,1,1,0,0,0,-1
47,F,5,3,3,3,3,1,4,37,0,0,0,0,5,9,12,14,15,19,20,29,29,38,42,54,49,42,34,37,19,14,9,7,2,3,2,1,2,1,1,1,0,0,0,0,-1
48,N,5,3,-3
49,N,5,3,3,3,3,1,-4
50,F,5,3,3,3,3,1,4,36,0,0,0,0,0,8,12,12,14,17,23,25,28,39,41,55,48,41,35,32,20,15,9,6,4,3,3,2,2,1,1,1,0,0,0,-1
