# Supplementary material for: Comparative analysis of the demographic parameters of seven spotted ladybird beetle (Coleoptera: Coccinellidae) reared on various host aphid species
Source: PeerJ. 2020 Jan 17;8:e8313. doi: 10.7717/peerj.8313 (PMC6970542; doi:10.7717/peerj.8313)
Supplement: Supplemental Information 1 [file peerj-08-8313-s001.zip › S. avenae.txt]

"Project:Beetle,(Coccinella,septempunctata)."
"User:Muhammad,Farooq"
"Date:2016.02.01.,-,2016.03.30."
50
3,8
F,Egg,L1,L2,L3,L4,Pre-pupa,Pupa,Female
M,Egg,L1,L2,L3,L4,Pre-pupa,Pupa,Male
N,Egg,L1,L2,L3,L4,Pre-pupa,Pupa,Unknown
Larva,Pupa
1,N,4,3,3,-4
2,M,4,3,3,3,3,1,3,22
3,N,4,1,2,3,-3
4,F,4,3,3,3,3,1,3,31,0,0,0,4,6,8,9,11,10,14,19,27,24,31,29,33,26,23,17,15,17,14,10,8,6,3,2,2,0,0,0,-1
5,N,4,4,3,2,-1
6,F,4,4,3,3,3,1,3,27,0,0,0,3,5,11,9,14,14,18,24,22,23,32,29,33,25,21,16,11,8,5,3,1,0,0,-1
7,N,4,2,-1
8,N,4,2,2,-2
9,F,4,3,3,4,2,1,4,28,0,0,0,2,4,7,5,11,10,18,19,22,24,32,29,33,26,21,17,11,11,14,8,5,3,0,0,-1
10,N,4,-1
11,M,4,4,3,3,4,1,3,19
12,N,4,3,3,-3
13,F,4,4,4,4,3,1,4,27,0,0,0,0,2,11,9,12,11,16,20,24,26,29,31,34,24,19,20,13,11,8,6,3,0,0,-1
14,N,4,2,4,3,-3
15,M,4,3,3,3,4,1,3,22
16,N,4,4,3,-2
17,F,4,3,3,3,3,1,4,28,0,0,0,0,3,7,11,13,12,17,22,25,28,34,30,36,28,18,15,12,9,7,6,4,2,0,0,-1
18,N,4,4,2,-2
19,F,4,3,3,3,3,1,3,30,0,0,0,0,4,8,9,11,14,17,23,19,25,29,31,33,27,22,19,16,14,12,11,10,8,5,3,0,0,-1
20,N,4,4,4,-3
21,F,4,3,4,3,3,1,3,30,0,0,0,2,4,8,9,11,11,17,23,25,26,32,29,33,25,21,20,12,14,7,6,5,3,2,0,0,0,-1
22,F,4,3,4,3,3,1,3,28,0,0,0,0,3,5,9,13,14,16,21,25,27,31,28,32,27,22,18,14,11,8,6,4,3,0,0,-1
23,N,4,3,4,4,3,1,-3
24,N,4,3,-4
25,F,4,3,3,3,3,1,4,28,0,0,0,3,6,7,9,13,14,17,22,26,29,31,28,24,25,19,17,15,12,10,8,5,3,0,0,-1
26,N,4,2,-3
27,F,4,2,3,3,3,1,3,27,0,0,0,4,5,7,11,14,15,17,21,25,25,29,28,32,27,22,18,15,11,9,4,2,0,0,-1
28,M,4,1,3,3,3,1,4,21
29,N,4,3,3,-3
30,M,4,3,2,3,3,1,3,20
31,N,4,3,-3
32,F,4,3,4,3,3,1,3,30,0,0,0,5,7,9,12,16,19,23,18,26,28,31,27,25,28,21,17,14,13,10,6,4,2,1,0,0,0,-1
33,F,4,4,2,4,3,1,4,28,0,0,0,3,5,7,8,10,14,17,19,22,24,27,29,26,23,19,16,13,11,13,8,5,3,0,0,-1
34,F,4,4,2,4,3,1,3,29,0,0,0,0,4,7,11,12,12,14,18,21,23,26,28,31,27,22,16,14,12,10,11,9,5,0,0,0,-1
35,N,4,-4
36,N,4,2,-4
37,F,4,4,4,4,3,1,4,31,0,0,0,0,5,6,13,13,11,18,19,22,24,27,29,32,26,21,17,16,10,11,12,8,7,5,3,0,0,0,-1
38,N,4,2,4,3,-3
39,M,4,4,2,3,3,1,3,19
40,N,4,3,3,2,-1
41,N,4,4,3,-1
42,F,4,3,3,3,3,1,3,30,0,0,0,0,3,8,11,11,13,15,19,21,25,28,30,33,28,19,18,15,11,12,10,9,6,4,2,0,0,-1
43,M,4,4,4,3,4,1,3,20
44,N,4,3,4,-1
45,F,4,4,3,3,3,1,4,31,0,0,0,0,4,9,10,14,15,16,18,21,25,27,31,33,25,23,16,14,12,14,9,7,7,5,3,0,0,0,-1
46,F,4,3,3,3,3,1,3,29,0,0,0,0,5,6,9,13,16,18,20,20,24,26,29,31,26,22,17,14,10,9,10,9,5,5,0,0,-1
47,M,4,1,3,3,3,1,3,21
48,N,4,4,3,2,-2
49,F,4,3,3,3,3,1,4,32,0,0,0,0,4,7,10,15,15,17,20,21,23,25,28,30,25,21,18,17,11,9,12,10,11,6,3,3,0,0,0,-1
50,M,4,3,3,3,3,1,3,19
